# Supplementary material for: Frequent Drivers, Occasional Passengers: Signals of Symbiont-Driven Seasonal Adaptation and Hitchhiking in the Pea Aphid, Acyrthosiphon pisum
Source: Insects. 2021 Sep 8;12(9):805. doi: 10.3390/insects12090805 (PMC8466206; doi:10.3390/insects12090805)
Supplement: Supplementary file 1 [file insects-12-00805-s001.zip]

Archive with 2 entries (2 files):
- Supplementary/Supplementary Tables v6 - july 30.xlsx
- Supplementary/Supplementary.pdf
